# Supplementary material for: Rhs NADase effectors and their immunity proteins are exchangeable mediators of inter-bacterial competition in Serratia
Source: Nat Commun. 2023 Sep 28;14:6061. doi: 10.1038/s41467-023-41751-3 (PMC10539506; doi:10.1038/s41467-023-41751-3)
Supplement: Supplementary file 4 — Source Data [file 41467_2023_41751_MOESM4_ESM.xlsx]

## Sheet: Figure 8e
Target	Attackers	Replicate 1	Replicate 2	Replicate 3	Replicate 4
Db10	Rhs1_no CTI	1420000000	2020000000	2020000000	1580000000
	Rhs1_CTI1036	2040000000	2080000000	3220000000	1520000000
	ΔtssE Rhs1_CTI1036	1360000000	1340000000	2760000000	1860000000
	Δrhs2ΔvgrG1 Rhs1_CTI1036	1380000000	2640000000	1620000000	2080000000
Db10 Δ2280Db10	Rhs1_no CTI	1760000000	2160000000	2020000000	1400000000
	Rhs1_CTI1036	360000000	380000000	340000000	220000000
	ΔtssE Rhs1_CTI1036	1460000000	1540000000	2520000000	1800000000
	Δrhs2ΔvgrG1 Rhs1_CTI1036	40000000	160000000	70000000	30000000
